# Supplementary material for: The Developmental Process of the Growing Motile Ciliary Tip Region
Source: Sci Rep. 2018 May 22;8:7977. doi: 10.1038/s41598-018-26111-2 (PMC5964098; doi:10.1038/s41598-018-26111-2)
Supplement: Supplementary file 2 — Custom tools for image analysis [file 41598_2018_26111_MOESM2_ESM.zip]

Archive with 8 entries (8 files):
- cilium-tip-development_tools_installation_and_usage.pdf
- JavaFiles/CiliaImagePreProcessor_.java
- JavaFiles/DerivativeCalculator.java
- JavaFiles/FlagellaWidthProfile_.java
- JavaFiles/GnuPlotInteracter.java
- JarFiles/CiliaPlugIn_.jar
- JarFiles/DerivativeCalculator.jar
- JarFiles/GnuPlotInteracter.jar
